# Supplementary material for: Popformer: Learning general signatures of positive selection with a self-supervised transformer
Source: PLoS Comput Biol. 2026 Jul 15;22(7):e1014492. doi: 10.1371/journal.pcbi.1014492 (PMC13395434; doi:10.1371/journal.pcbi.1014492)
Supplement: S1 Table — 20 total demographic models for each population were inferred, and only those with growth rate < 0.01 are used as possible demographies for our simulations. (XLSX) [file pcbi.1014492.s010.xlsx]

## Sheet: Sheet1
pop	N1	N2	T1	T2	growth
CEU	24034	3110	3261	1349	0.0032
CEU	21775	3216	3270	938	0.0064
CEU	18344	7044	3619	784	0.003
CEU	21370	4001	3239	871	0.0065
CEU	18242	8019	3390	559	0.0093
CHB	24694	8298	3889	876	0.002
CHB	25107	5075	4863	1354	0.0029
CHB	23106	4270	4042	694	0.0098
CHB	14941	4285	1967	1414	0.0017
YRI	23049	22564	3620	516	0.004
YRI	21880	28129	4024	511	0.0024
YRI	26962	12884	4724	1043	0.0076
